# Supplementary material for: Antiferromagnetic Phase Induced by Nitrogen Doping in 2D Cr2S3
Source: Materials (Basel). 2022 Feb 24;15(5):1716. doi: 10.3390/ma15051716 (PMC8911375; doi:10.3390/ma15051716)
Supplement: Supplementary file 1 [file materials-15-01716-s001.zip]

Archive with 1 entries (1 files):
- materials-1584117-supplementary.pdf
